# Supplementary material for: Elevated Flt3L Predicts Long-Term Survival in Patients with High-Grade Gastroenteropancreatic Neuroendocrine Neoplasms
Source: Cancers (Basel). 2021 Sep 4;13(17):4463. doi: 10.3390/cancers13174463 (PMC8430927; doi:10.3390/cancers13174463)
Supplement: Supplementary file 1 [file cancers-13-04463-s001.zip]

Archive with 1 entries (1 files):
- cancers-1330768-SI.pdf
